# Supplementary material for: Oyster farms are the main spawning grounds of the black sea bream Acanthopagrus schlegelii in Hiroshima Bay, Japan
Source: PeerJ. 2021 Jun 1;9:e11475. doi: 10.7717/peerj.11475 (PMC8176910; doi:10.7717/peerj.11475)
Supplement: Supplemental Information 1 [file peerj-09-11475-s001.xlsx]

## Sheet: Table
	Supplementary Table 1. Stational means of densities (Dens.) and relative abundances (RA) of black sea bream eggs, water temperature (WT), salinity and dissolved oxygen (DO) for each sampled depth and year.
	2016		St. 1	St. 2	St. 3	St. 4	St. 5	St. 6	St. 7	St. 8	St. 9	St. 10	St. 11	St. 12	St. 13	St. 14
	5m	Dens. (eggs/m3)	0.441182	0.882364	2.20591	16.7649	5.73537	2.86768	15.4414	3.52946	3.52946	4.853	7.50009	3.30886	1.98532	32.2063
		RA (%)	6.45161	14.2857	32.2581	66.087	41.2698	31.7073	63.6364	34.0426	57.1429	43.1373	47.8873	83.3333	42.1053	89.0244
		WT (°C)	16.6571	16.6857	17.1714	17.3286	17.2286	17.1714	17.3857	17.5571	17.5857	17.5286	17.7714	17.6714	17.7143	17.8143
		Salinity	29.2857	29.4286	32	31.4286	32.1429	31.2857	31.2857	32.2857	32.2857	32	32	31.7143	31.7143	32
		DO (mg/l)	5.865	6.00333	6.04	6.36667	5.92167	6.58833	6.40667	6.18667	6.26	6.475	6.44	6.30833	6.35333	6.31833
	10m	Dens. (eggs/m3)	0.827404	1.24111	5.58498	11.9974	4.55072	2.68906	20.6851	4.75757	7.65349	7.03294	15.9275	7.44664	4.75757	61.0211
		RA (%)	7.54717	16.2162	28.4211	33.3333	41.5094	28.2609	64.9351	35.3846	61.6667	44.7368	71.2963	70.5882	54.7619	89.6657
		WT (°C)	16.0571	16.0571	16.1857	16.4429	16.1857	16.3143	16.4143	16.7571	16.6429	16.7143	16.8714	16.6857	16.9429	17.2571
		Salinity	30	29.2857	32.1429	31.2857	32.2857	30.4286	30.2857	31.7143	31.4286	31.2857	32.2857	31.7143	30.5714	31.8571
		DO (mg/l)	5.52333	6.09	6.03	6.24667	5.96167	6.64833	6.36	6.19167	6.20667	6.46833	6.43667	6.37667	6.29167	6.29667
	2017		St.1	St.2	St.3	St.4	St.5	St.6	St.7	St.8	St.9	St.10	St.11	St.12	St.13	St.14
	5m	Dens. (eggs/m3)	0.746918	1.24486	0.497945	20.9137	2.98767	4.23253	5.4774	4.23253	2.7387	4.23253	12.9466	2.24075	5.22842	24.8973
		RA (%)	13.0435	12.5	10	51.2195	34.2857	24.2857	56.4103	29.3103	40.7407	62.963	69.3333	34.6154	44.6809	81.9672
		WT (°C)	17.3875	17.425	17.425	17.3625	17.625	17.5375	17.7125	17.6625	17.7	17.8	18.1375	17.8625	17.9375	18.1625
		Salinity	31.7875	31.8	32.2375	31.85	31.6875	32.275	32.2125	33.0625	32.375	32.9875	33.3125	32.6625	32.4375	32.8625
		DO (mg/l)	6.37375	6.30375	6.21	6.19625	6.3375	6.2725	6.2625	6.2025	6.2825	6.35125	6.41625	6.4075	6.4875	6.31625
	10m	Dens. (eggs/m3)	1.64427	0.939586	1.87917	19.2615	2.81876	1.87917	5.63751	4.69793	1.40938	4.93282	12.2146	2.11407	4.46303	21.3756
		RA (%)	25	17.3913	28.5714	53.2468	36.3636	33.3333	51.0638	32.7869	42.8571	43.75	65	64.2857	32.7586	85.8491
		WT (°C)	16.425	16.3375	16.6	16.7375	16.9125	16.85	16.8625	17.35	17.1875	17.1625	17.625	17.3625	17.2875	17.4375
		Salinity	32.3	32.05	32.5375	32.425	32.5	32.4875	32.175	32.725	32.5125	33.1375	33.1375	32.675	32.925	32.6625
		DO (mg/l)	6.23125	6.1775	6.04125	6.145	6.19125	6.2625	6.3525	6.22625	6.3925	6.425	6.68	6.51375	6.54875	6.49375
